# Supplementary material for: A systems genetics approach identifies roles for proteasome factors in heart development and congenital heart defects
Source: PLoS Genet. 2025 Aug 26;21(8):e1011579. doi: 10.1371/journal.pgen.1011579 (PMC12404643; doi:10.1371/journal.pgen.1011579)
Supplement: S1 Table — (XLSX) [file pgen.1011579.s001.xlsx]

## Sheet: Sheet1
S1 Table. Gene symbols for known CHD genes (132 human genes; Yang et al. website, downloaded March 5, 2021)
Gene	CHD classification
ABL1	ASD,VSD
ACTC1	ASD,VSD
ACVR1	ASD,AVSD and variants,Malformation of outflow tracts
ACVR2B	ASD with minor abnormalities,VSD with minor abnormalities,AVSD and variants,Obstructive lesions,Malformation of outflow tracts,Heterotaxy,Other
ADAMTS10	VSD,Obstructive lesions
AFF4	VSD with minor abnormalities
ANKRD11	ASD,VSD,AVSD and variants,Obstructive lesions
ARID1A	ASD,VSD,Obstructive lesions
ARID1B	ASD with minor abnormalities,AVSD and variants
B3GAT3	ASD with minor abnormalities,VSD with minor abnormalities
BCOR	ASD with minor abnormalities,VSD with minor abnormalities,Obstructive lesions,Malformation of outflow tracts,Heterotaxy
BMPR2	ASD with minor abnormalities,VSD with minor abnormalities,AVSD and variants,Malformation of outflow tracts
BRAF	ASD with minor abnormalities,Obstructive lesions
CDK13	ASD,VSD,Obstructive lesions
CFC1	AVSD and variants,Obstructive lesions,Malformation of outflow tracts,Heterotaxy
CHD4	ASD,VSD,Obstructive lesions,Malformation of outflow tracts
CHD7	ASD with minor abnormalities
CHST14	ASD,Obstructive lesions
CITED2	ASD,VSD
CREBBP	ASD with minor abnormalities,VSD with minor abnormalities,Obstructive lesions
CRELD1	AVSD and variants,Heterotaxy
DLL4	VSD,Obstructive lesions,Malformation of outflow tracts
DNAH11	ASD,AVSD and variants,Obstructive lesions,Malformation of outflow tracts,Functional single ventricle
DOCK6	VSD with minor abnormalities
EFTUD2	ASD with minor abnormalities,VSD with minor abnormalities,Other
EHMT1	VSD with minor abnormalities
ELN	ASD,Obstructive lesions
EP300	VSD with minor abnormalities
ESCO2	VSD,Obstructive lesions
EVC	ASD,VSD,AVSD and variants,Obstructive lesions,Malformation of outflow tracts
EVC2	ASD,VSD,AVSD and variants,Obstructive lesions,Malformation of outflow tracts
FBN1	Obstructive lesions
FGFR2	ASD with minor abnormalities,VSD with minor abnormalities,Obstructive lesions,Malformation of outflow tracts,Functional single ventricle
FLNA	ASD with minor abnormalities,AVSD and variants,Obstructive lesions,Malformation of outflow tracts,Functional single ventricle
FLT4	Malformation of outflow tracts
FOXC1	ASD,Malformation of outflow tracts
FOXC2	VSD with minor abnormalities,Malformation of outflow tracts
FOXH1	Malformation of outflow tracts,Heterotaxy
FOXP1	ASD with minor abnormalities,AVSD and variants,Obstructive lesions,Functional single ventricle
GATA4	ASD with minor abnormalities,VSD,AVSD and variants,Obstructive lesions,Malformation of outflow tracts,Functional single ventricle
GATA5	ASD,VSD with minor abnormalities,Malformation of outflow tracts
GATA6	ASD with minor abnormalities,AVSD and variants,Obstructive lesions,Malformation of outflow tracts
GDF1	VSD,AVSD and variants,Obstructive lesions,Malformation of outflow tracts,Heterotaxy,Other
GJA1	VSD,Obstructive lesions,Functional single ventricle
GLI3	ASD,VSD,AVSD and variants,Obstructive lesions,Malformation of outflow tracts
GPC3	ASD with minor abnormalities,VSD with minor abnormalities,Obstructive lesions
HAND1	VSD,Functional single ventricle
HAND2	VSD,Obstructive lesions,Malformation of outflow tracts
HDAC8	ASD,VSD
HNRNPK	ASD,VSD with minor abnormalities,Obstructive lesions,Malformation of outflow tracts
HRAS	ASD with minor abnormalities,Obstructive lesions
INVS	VSD with minor abnormalities,Obstructive lesions
JAG1	VSD,Obstructive lesions,Malformation of outflow tracts
KANSL1	ASD with minor abnormalities,VSD with minor abnormalities,Obstructive lesions
KAT6A	ASD with minor abnormalities,VSD with minor abnormalities
KAT6B	ASD with minor abnormalities,VSD with minor abnormalities
KDM6A	ASD,VSD,Obstructive lesions,Functional single ventricle
KMT2A	ASD with minor abnormalities
KMT2D	ASD with minor abnormalities,VSD with minor abnormalities,Obstructive lesions
KRAS	ASD,VSD,Obstructive lesions
KYNU	ASD with minor abnormalities,VSD with minor abnormalities,Malformation of outflow tracts,Functional single ventricle,Other
MAP2K1	ASD,Obstructive lesions
MAP2K2	ASD with minor abnormalities,Obstructive lesions
MAP3K7	VSD with minor abnormalities,Obstructive lesions
MED12	ASD with minor abnormalities,VSD with minor abnormalities,Obstructive lesions
MED13L	VSD with minor abnormalities,Malformation of outflow tracts
MEIS2	ASD,VSD,Obstructive lesions,Malformation of outflow tracts,Functional single ventricle,Other
MESP1	VSD,Malformation of outflow tracts
MYBPC3	ASD with minor abnormalities,VSD with minor abnormalities
MYH11	Other
MYH6	ASD with minor abnormalities,VSD with minor abnormalities,Obstructive lesions,Malformation of outflow tracts
MYH7	ASD,Other
NF1	ASD,VSD,Obstructive lesions
NIPBL	ASD,VSD
NKX2-5	ASD,VSD,AVSD and variants,Obstructive lesions,Malformation of outflow tracts,Functional single ventricle,Heterotaxy,Other
NKX2-6	VSD,Malformation of outflow tracts
NODAL	ASD with minor abnormalities,VSD with minor abnormalities,AVSD and variants,Obstructive lesions,Malformation of outflow tracts,Functional single ventricle,Heterotaxy,Other
NONO	ASD with minor abnormalities,VSD with minor abnormalities,Other
NOTCH1	VSD with minor abnormalities,Obstructive lesions,Malformation of outflow tracts,Functional single ventricle
NOTCH2	ASD with minor abnormalities,Obstructive lesions,Malformation of outflow tracts
NPHP3	ASD with minor abnormalities,Obstructive lesions
NPHP4	AVSD and variants,Malformation of outflow tracts,Heterotaxy
NR2F2	ASD,AVSD and variants
NRAS	Obstructive lesions
NSD1	ASD with minor abnormalities,VSD with minor abnormalities,Obstructive lesions,Other
NUP188	VSD with minor abnormalities
PBX1	ASD with minor abnormalities,VSD with minor abnormalities,Malformation of outflow tracts
PIGL	VSD,Obstructive lesions,Malformation of outflow tracts
PIGV	ASD,VSD with minor abnormalities
PITX2	ASD,VSD,Malformation of outflow tracts
PKD1L1	VSD,Obstructive lesions,Malformation of outflow tracts,Functional single ventricle,Heterotaxy,Other
PRDM6	Other
PRKD1	AVSD and variants,Obstructive lesions,Malformation of outflow tracts
PTPN11	ASD,Obstructive lesions
RAB23	ASD with minor abnormalities,Malformation of outflow tracts
RAD21	VSD with minor abnormalities,Malformation of outflow tracts
RAF1	ASD with minor abnormalities,VSD with minor abnormalities,Obstructive lesions,Malformation of outflow tracts
RBFOX2	Functional single ventricle
RERE	ASD with minor abnormalities,VSD with minor abnormalities
RIT1	ASD with minor abnormalities,VSD with minor abnormalities,Obstructive lesions
SALL1	ASD,VSD,Obstructive lesions,Malformation of outflow tracts
SALL4	VSD with minor abnormalities,Malformation of outflow tracts
SF3B4	VSD with minor abnormalities,AVSD and variants,Malformation of outflow tracts
SHOC2	ASD,VSD,Obstructive lesions
SMAD2	ASD with minor abnormalities,VSD with minor abnormalities,AVSD and variants,Obstructive lesions,Malformation of outflow tracts,Heterotaxy,Other
SMAD3	VSD with minor abnormalities,Obstructive lesions,Functional single ventricle
SMAD4	ASD with minor abnormalities,VSD with minor abnormalities,Obstructive lesions
SMAD6	Obstructive lesions
SMARCA4	ASD with minor abnormalities,VSD with minor abnormalities,Obstructive lesions,Functional single ventricle
SMARCB1	ASD,VSD,Obstructive lesions,Heterotaxy
SMARCE1	ASD with minor abnormalities,Obstructive lesions,Heterotaxy,Other
SMC1A	ASD,VSD,Obstructive lesions
SMC3	ASD with minor abnormalities,VSD with minor abnormalities,Obstructive lesions,Malformation of outflow tracts
SMG9	VSD with minor abnormalities
SON	ASD with minor abnormalities,VSD with minor abnormalities
SOS1	ASD,VSD,Obstructive lesions
STRA6	ASD with minor abnormalities,VSD with minor abnormalities,Obstructive lesions,Malformation of outflow tracts,Functional single ventricle
TAB2	ASD with minor abnormalities,VSD with minor abnormalities,Obstructive lesions,Malformation of outflow tracts
TBX1	VSD,Obstructive lesions,Malformation of outflow tracts
TBX20	ASD with minor abnormalities,VSD with minor abnormalities,Obstructive lesions,Malformation of outflow tracts,Functional single ventricle
TBX5	ASD,VSD,AVSD and variants
TFAP2B	Malformation of outflow tracts,Other
TGFBR1	ASD with minor abnormalities
TGFBR2	ASD with minor abnormalities
TLL1	ASD with minor abnormalities,VSD with minor abnormalities
TRAF7	ASD with minor abnormalities,VSD with minor abnormalities,Obstructive lesions,Functional single ventricle
TXNL4A	ASD with minor abnormalities,VSD with minor abnormalities
UBR1	ASD with minor abnormalities,VSD with minor abnormalities,Malformation of outflow tracts
WASHC5	ASD with minor abnormalities,VSD with minor abnormalities
ZEB2	ASD with minor abnormalities,VSD with minor abnormalities,Obstructive lesions
ZFPM2	Malformation of outflow tracts
ZIC3	ASD with minor abnormalities,VSD with minor abnormalities,AVSD and variants,Obstructive lesions,Malformation of outflow tracts,Functional single ventricle,Heterotaxy
