# Supplementary material for: A systems genetics approach identifies roles for proteasome factors in heart development and congenital heart defects
Source: PLoS Genet. 2025 Aug 26;21(8):e1011579. doi: 10.1371/journal.pgen.1011579 (PMC12404643; doi:10.1371/journal.pgen.1011579)
Supplement: S2 Table — (XLSX) [file pgen.1011579.s002.xlsx]

## Sheet: Sheet1
S2 Table. Gene symbols for top 2 deciles of shet genes (3190 human genes)
AAK1
ABCA2
ABCD1
ABCE1
ABCF2
ABHD17B
ABHD17C
ABHD8
ABL1
ABR
ACACA
ACAN
ACAP2
ACE2
ACHE
ACIN1
ACSL4
ACTB
ACTC1
ACTL6A
ACTL9
ACTN1
ACTN4
ACTR2
ACTR3
ACTR3B
ACVR1B
ACVR2B
ADAM10
ADCY1
ADCY2
ADD2
ADGRB1
ADGRB3
ADGRG2
ADGRL1
ADGRL2
ADGRL3
ADNP
ADRM1
AFF2
AFF4
AFTPH
AGO1
AGO2
AGO3
AGPAT1
AGPAT3
AGPS
AHCYL1
AHDC1
AHR
AHSA1
AIFM1
AJAP1
AJUBA
AKAP4
AKAP5
AKAP6
AKAP8
AKIRIN1
AKIRIN2
AKT1
AKT2
AKT3
ALAS2
ALCAM
ALDH1A1
ALKBH5
ALOX5AP
ALYREF
AMD1
AMIGO1
AMIGO2
AMMECR1
AMMECR1L
AMOT
ANAPC2
ANAPC7
ANGPT1
ANK1
ANK2
ANK3
ANKIB1
ANKRD11
ANKRD12
ANKRD13B
ANKRD13C
ANKRD13D
ANKRD17
ANKRD28
ANKRD34A
ANKRD46
ANKRD52
ANP32A
ANP32B
ANP32E
AP1S2
AP2A1
AP2A2
AP2M1
AP2S1
APBB1
APC2
APEX2
API5
APOOL
APPBP2
ARCN1
ARF1
ARF4
ARF6
ARFIP2
ARGLU1
ARHGAP29
ARHGAP31
ARHGAP35
ARHGAP36
ARHGAP4
ARHGAP44
ARHGAP5
ARHGAP6
ARHGDIA
ARHGEF12
ARHGEF2
ARHGEF6
ARHGEF9
ARID1A
ARID1B
ARID2
ARID3A
ARID3B
ARID5A
ARID5B
ARIH1
ARIH2OS
ARK2N
ARL4A
ARL4C
ARL8A
ARMC8
ARMCX2
ARPC2
ARPC3
ARPC4
ARPC5
ARPC5L
ARRB1
ASAP2
ASB7
ASB9
ASH1L
ASH2L
ASIC2
ASXL3
ATAD2B
ATAD5
ATF3
ATF7
ATG101
ATG16L1
ATG4A
ATG5
ATL1
ATN1
ATOH1
ATOH8
ATP11C
ATP1A1
ATP1A3
ATP1B1
ATP2A2
ATP2B1
ATP2B3
ATP5F1B
ATP5MG
ATP5MJ
ATP6V0B
ATP6V0C
ATP6V0D1
ATP6V1E1
ATP6V1F
ATP7A
ATP9A
ATXN3
AURKA
AZIN1
B2M
B3GNT2
B3GNT5
B4GALT5
B4GALT6
BACE2
BACH2
BAG6
BATF
BAZ1A
BAZ1B
BAZ2A
BCAP31
BCAR1
BCAS3
BCL11A
BCL11B
BCL2L1
BCL2L11
BCL3
BCL6
BCL9L
BCOR
BCORL1
BCR
BDNF
BECN1
BEGAIN
BEND4
BEX1
BEX4
BGN
BHLHE40
BICRAL
BLCAP
BLID
BMAL1
BMF
BMI1
BMP10
BMP2
BMP4
BMP7
BMT2
BNC1
BNC2
BOLA1
BPTF
BRAF
BRD2
BRD4
BRINP1
BRINP2
BRIX1
BRK1
BRPF1
BRS3
BRWD1
BRWD3
BSN
BTAF1
BTBD2
BTF3
BTG3
BTK
BZW2
C17orf75
C19orf12
C19orf48P
C19orf73
C1GALT1
C1GALT1C1
C1orf21
C1QL3
C2CD2L
C2orf27A
C4orf3
C5orf24
C6orf136
C6orf226
C6orf62
CA10
CA11
CA7
CABP1
CABP7
CABS1
CACNA1A
CACNA1D
CACNA1E
CACNA1I
CACNA2D1
CACNB1
CACNG2
CACNG3
CACTIN
CACYBP
CADM1
CADM3
CADM4
CALCRL
CALD1
CALM1
CALM2
CALML5
CALN1
CALR
CAMK1D
CAMK2A
CAMKV
CAMSAP2
CAMSAP3
CAMTA1
CAND1
CAPN6
CAPRIN1
CAPZA1
CAPZA2
CARM1
CASKIN1
CASKIN2
CASZ1
CBFA2T2
CBFB
CBLL1
CBLN1
CBX1
CBX2
CBX5
CBX7
CBX8
CCDC117
CCDC184
CCL15
CCL19
CCL2
CCN1
CCNA2
CCNC
CCND2
CCND3
CCNG2
CCNI
CCNJ
CCNK
CCNL1
CCNQ
CCNT1
CCNYL1
CCR1
CCR4
CCR7
CCT2
CCT3
CCT4
CCT5
CCT6A
CCT7
CCT8
CCZ1
CD2
CD40LG
CD47
CD52
CD72
CD79A
CD79B
CD81
CD86
CDA
CDC23
CDC26
CDC34
CDC37L1
CDC42BPB
CDC42SE2
CDC5L
CDC73
CDH11
CDH20
CDH6
CDH8
CDH9
CDIP1
CDK1
CDK16
CDK17
CDK19
CDK2
CDK2AP1
CDK5R1
CDK6
CDKN1B
CDKN2AIP
CDX1
CDYL
CELF1
CELF2
CELF5
CEMP1
CEND1
CENPB
CEP170B
CEPT1
CETN1
CETN2
CFAP161
CFL1
CFLAR
CGB1
CGB3
CGGBP1
CHAF1A
CHAMP1
CHD1
CHD2
CHD3
CHD5
CHD6
CHD7
CHD8
CHERP
CHIC2
CHM
CHMP1B
CHMP2A
CHMP4B
CHMP7
CHRAC1
CHRM1
CHRM3
CHRM4
CHRNB2
CHST1
CHSY1
CHTOP
CHUK
CIART
CIC
CIRBP
CISD2
CITED2
CKAP4
CKS1B
CLASP1
CLASRP
CLCF1
CLCN3
CLCN4
CLCN5
CLDN12
CLDN15
CLDN2
CLDN3
CLDN8
CLDND1
CLEC2D
CLIP2
CLIP3
CLK2
CLPTM1
CLSTN3
CLTA
CLTC
CLUH
CLVS1
CMAS
CMIP
CMTM6
CMTM8
CMTR1
CNBP
CNFN
CNIH1
CNIH2
CNKSR2
CNN1
CNN3
CNNM2
CNOT1
CNOT10
CNOT11
CNOT2
CNOT3
CNOT7
CNOT9
CNTFR
CNTN1
COL1A1
COL2A1
COL3A1
COL4A1
COL5A1
COL6A1
COLEC12
COPA
COPB1
COPB2
COPRS
COPS2
COPS3
COPS4
COPS5
COPZ1
CORO1A
CORO1C
COX17
COX4I1
COX5B
COX7B
COX7B2
COX7C
COX8A
CPE
CPEB1
CPEB2
CPEB3
CPEB4
CPLX1
CPSF7
CRADD
CREB1
CREB5
CREBBP
CREBL2
CREBRF
CRHBP
CRIM1
CRK
CRLF3
CRTC2
CRTC3
CRX
CRY2
CS
CSDE1
CSE1L
CSF1
CSF2
CSH1
CSK
CSNK1A1
CSNK1D
CSNK1E
CSNK1G1
CSNK1G2
CSNK1G3
CSNK2A1
CSNK2A2
CSNK2B
CSRNP2
CST6
CSTF1
CTBP1
CTCF
CTDNEP1
CTDSPL2
CTIF
CTLA4
CTNNB1
CTNND2
CTR9
CTXN3
CUL1
CUL2
CUL4A
CUL4B
CUL5
CUX1
CX3CL1
CXCL10
CXCL13
CXCR2
CXorf65
CXXC1
CXXC5
CYBB
CYC1
CYCS
CYFIP2
CYP26B1
CYP2U1
CYRIB
CYTH1
DAAM1
DAB2IP
DACH1
DAG1
DAZAP1
DAZL
DBF4
DBN1
DBP
DCAF10
DCAF12L1
DCAF12L2
DCAF15
DCAF16
DCAF4L1
DCAF5
DCAF7
DCAF8
DCC
DCLK3
DCTN2
DCTN4
DCUN1D1
DCUN1D3
DCUN1D5
DCX
DDA1
DDAH2
DDB1
DDN
DDX1
DDX23
DDX39B
DDX3X
DDX42
DDX46
DDX5
DDX6
DEDD
DEF6
DEFB128
DEFB131A
DEFB4A
DEGS1
DENND2B
DENND4B
DENND5B
DENR
DEPDC5
DERL2
DESI2
DEXI
DGCR8
DHX15
DHX30
DHX40
DHX9
DIAPH2
DICER1
DIDO1
DIO3
DIP2C
DIRAS1
DKC1
DKK2
DLG3
DLG4
DLG5
DLGAP1
DLGAP3
DLGAP4
DLK2
DLL1
DLL4
DLX1
DLX2
DMBX1
DNAAF6
DNAJA2
DNAJB4
DNAJB6
DNAJC11
DNAJC14
DNAJC5
DNAJC7
DNM1
DNM2
DNMT1
DOCK2
DOCK3
DOLPP1
DOT1L
DPF1
DPF2
DPP10
DPP9
DPYSL2
DPYSL3
DPYSL5
DR1
DRD1
DRG1
DSCAM
DSCAML1
DSTN
DTX3
DTYMK
DUSP14
DUSP2
DUSP28
DUSP3
DUSP6
DUSP9
DVL3
DYNC1H1
DYNC1LI1
DYNLL1
DYNLL2
DYNLRB1
DYNLT3
DYRK1A
DYRK2
E2F1
E2F2
E2F3
E2F8
EBF1
EBF3
EBP
ECE1
EDA
EDF1
EDNRA
EED
EEF1A1
EEF1A2
EEF1G
EEF2
EFEMP1
EFHD1
EFNA1
EFNA5
EFNB1
EFNB2
EFTUD2
EGLN1
EGR1
EGR3
EHD1
EHF
EHMT1
EI24
EID1
EID2
EID3
EIF1
EIF1AX
EIF2S1
EIF3A
EIF3B
EIF3G
EIF3J
EIF3M
EIF4A1
EIF4A2
EIF4A3
EIF4B
EIF4E
EIF4E2
EIF4EBP2
EIF4ENIF1
EIF4G1
EIF5A
EIF6
ELAVL1
ELAVL2
ELAVL3
ELAVL4
ELF1
ELF2
ELF3
ELFN2
ELL2
ELOA
ELOC
ELOVL6
EMC3
EMC4
EMC6
EMC7
EMD
EMSY
EMX2
EN1
ENAH
ENC1
ENG
ENY2
EOLA1
EOLA2
EP300
EPB41L4B
EPC1
EPC2
EPHA4
EPHA7
EPHB1
EPHB2
ERAS
ERCC6L
ERF
ERG28
ERH
ERLIN1
ERP29
ESCO1
ESR1
ESRP1
ETAA1
ETF1
ETS2
ETV1
ETV3
ETV5
ETV6
EVA1B
EVI5L
EVL
EXOC3L2
EXOC5
EXOC8
EXT1
EYA3
EZH2
EZHIP
EZR
F8
F9
FAAP20
FADD
FADS2
FAF2
FAM110B
FAM120A
FAM120AOS
FAM120C
FAM135B
FAM163A
FAM168A
FAM169A
FAM180A
FAM193A
FAM199X
FAM229B
FAM3A
FAM47A
FAM50A
FAM78B
FAM81A
FANCB
FAR2
FASN
FAU
FAXC
FBL
FBLN5
FBN1
FBXL14
FBXL17
FBXL20
FBXL5
FBXO11
FBXO22
FBXO28
FBXO30
FBXO32
FBXO33
FBXO38
FBXO41
FBXO45
FBXO46
FBXO8
FBXW11
FBXW2
FBXW7
FCF1
FCGR1A
FCGR1BP
FCHO1
FCHO2
FERMT2
FEZF1
FEZF2
FGD1
FGF10
FGF13
FGF17
FGF20
FGF4
FGF7
FGF8
FGF9
FGFR1
FGFR2
FHIP1B
FHIP2A
FHL1
FIGLA
FKBP1A
FKBP1C
FKBP8
FLNA
FLRT1
FLRT2
FLRT3
FLT3LG
FLT4
FLYWCH2
FMC1-LUC7L2
FNBP4
FNDC3A
FNDC3B
FNDC4
FNIP2
FNTA
FOSL2
FOXB1
FOXF1
FOXJ2
FOXK1
FOXN1
FOXN3
FOXO1
FOXO4
FOXP3
FRMD5
FRMPD4
FRS2
FSCN1
FST
FTH1
FTSJ1
FUBP1
FUNDC2
FURIN
FUS
FUT7
FUT8
FXN
FXR1
FZD4
FZD5
FZD7
FZR1
G3BP2
G6PD
GAB2
GAB3
GABARAP
GABARAPL1
GABBR1
GABBR2
GABRA1
GABRA2
GABRA4
GABRA5
GABRB1
GABRB3
GABRD
GABRG3
GADD45G
GALNT9
GANAB
GAPVD1
GAR1
GAS2L1
GATA1
GATA2
GATA3
GATA4
GATAD2B
GBX1
GCH1
GCM1
GCNA
GDA
GDF11
GDF5
GDF6
GDI1
GDI2
GEMIN8
GET4
GGA1
GGNBP2
GGPS1
GGT7
GID4
GID8
GIGYF2
GIMAP1
GINS3
GIT1
GJB1
GJC1
GLA
GLI3
GLIS2
GLRA2
GLRX5
GLS
GLUL
GLYR1
GMDS
GMEB1
GMEB2
GMPS
GNA11
GNA12
GNAI1
GNAI2
GNAL
GNAO1
GNAQ
GNAZ
GNB1
GNB2
GNG12
GNG2
GNG3
GNG5
GNG7
GNL1
GNL3L
GOLGA7
GOLT1B
GON4L
GPATCH8
GPBP1
GPC3
GPC4
GPER1
GPKOW
GPM6A
GPR173
GPR174
GPR34
GPR45
GPR6
GPR61
GPR85
GPR87
GPR89A
GPRASP2
GPS1
GRAMD4
GREM1
GRHL2
GRIA1
GRIA3
GRID2
GRIK1-AS2
GRIK3
GRIN2A
GRIN2B
GRIN2D
GRIPAP1
GRK2
GRM2
GRM3
GRM4
GRM7
GRPEL1
GSK3A
GSK3B
GSPT2
GTF2H1
GTPBP1
GTPBP4
GTSF1
GUCA2B
GXYLT1
H1-5
H2AC13
H2AC25
H2AC8
H2AJ
H2AX
H2AZ1
H2BC11
H2BC12
H2BC21
H3-3A
H3C12
H3C13
H4C9
HACD2
HAPSTR1
HAS2
HAUS7
HBEGF
HCAR1
HCCS
HCFC1
HCRT
HDAC1
HDAC2
HDAC4
HDAC5
HDAC6
HDAC8
HDGFL3
HDLBP
HEATR1
HECTD1
HECTD4
HECW1
HELZ
HERC2
HEXIM1
HEY1
HEY2
HHIP
HIBADH
HIC2
HIF1A
HIGD2A
HIKESHI
HILPDA
HINFP
HIP1
HIPK1
HIPK2
HIRA
HIVEP1
HIVEP2
HLA-DRA
HLF
HMBOX1
HMG20A
HMGA1
HMGA2
HMGB1
HMGB2
HMGB3
HMGCR
HMGCS1
HMGN2
HMGN4
HNF1B
HNRNPA0
HNRNPA1
HNRNPA2B1
HNRNPA3
HNRNPAB
HNRNPC
HNRNPD
HNRNPF
HNRNPH1
HNRNPH2
HNRNPH3
HNRNPK
HNRNPL
HNRNPM
HNRNPR
HNRNPU
HNRNPUL1
HNRNPUL2
HOMER1
HOOK3
HOXA11
HOXA3
HOXA5
HOXC10
HOXC6
HP1BP3
HPN
HPRT1
HS6ST1
HSD17B10
HSP90AB1
HSPA12A
HSPA14
HSPA4
HSPA8
HSPB7
HSPD1
HSPE1
HSPE1-MOB4
HTATSF1
HTR1A
HTR1B
HTR1D
HUNK
HUWE1
HVCN1
HYCC2
ICMT
ID2
ID3
IDH3G
IDS
IER3
IFNA1
IFNA13
IFNGR2
IFT46
IGBP1
IGF2BP3
IGFBP2
IGFBP3
IGFBP5
IGIP
IGLON5
IGSF1
IGSF9B
IKZF1
IKZF3
IKZF4
IL10RA
IL13RA1
IL15
IL17REL
IL1B
IL1RAPL1
IL1RAPL2
IL2
IL21R
IL23A
IL27
IL2RA
IL2RG
IL6ST
IL7
ILF2
ILF3
ILKAP
ING3
INHBB
INO80
INO80B
INO80D
INS
INSYN1
INSYN2A
INTS13
INTS15
INTS3
INTS5
INTS6
INTS6L
IP6K2
IPO7
IPO9
IQSEC1
IRAK1
IREB2
IRF2BP1
ISCA1
ISG20L2
ISY1
ISY1-RAB43
ITGB8
ITM2A
ITPK1
ITPKA
ITPKB
ITPR1
IVNS1ABP
JAG1
JAKMIP1
JAKMIP2
JARID2
JAZF1
JMJD1C
JMY
JPH3
JPH4
KANSL1
KANSL2
KANSL3
KAT6B
KAT7
KBTBD2
KBTBD6
KCMF1
KCNA2
KCNA4
KCNA6
KCNB1
KCNC1
KCNC3
KCND2
KCNE3
KCNE4
KCNF1
KCNH3
KCNH4
KCNIP3
KCNIP4
KCNJ10
KCNJ13
KCNJ2
KCNJ3
KCNJ4
KCNJ6
KCNK5
KCNMB4
KCNN1
KCNN2
KCNQ2
KCNQ4
KCNV1
KCTD1
KCTD13
KCTD16
KCTD21
KDELR1
KDM2A
KDM3B
KDM4A
KDM4B
KDM6A
KDM6B
KHDC4
KHDRBS1
KHSRP
KIAA0232
KIAA1549
KICS2
KIF11
KIF1A
KIF1B
KIF23
KIF26B
KIF2A
KIF3A
KIF5A
KIF5C
KIR3DL2
KIRREL1
KIT
KLC2
KLF12
KLF3
KLF4
KLF5
KLF6
KLF7
KLF9
KLHDC10
KLHDC3
KLHL10
KLHL15
KLHL18
KLHL2
KLHL36
KLHL9
KLK13
KMT2A
KMT2B
KMT2D
KMT2E
KMT5A
KMT5B
KPNA1
KPNA4
KPNA6
KPNB1
KRBOX4
KRT6A
KRTAP12-3
KRTAP1-3
KRTAP17-1
KRTAP19-2
KRTAP21-1
KRTAP23-1
KRTAP3-1
KRTAP3-2
KRTAP4-1
KRTAP4-12
KRTAP5-7
KRTAP6-3
KRTAP9-3
KSR2
L1CAM
L3MBTL3
LALBA
LAMC1
LAMP1
LAMP2
LAMP3
LARP1
LARP4B
LARP6
LASP1
LATS1
LBX1
LCE3A
LCE3C
LCK
LCOR
LCOR
LCORL
LDB2
LDOC1
LEF1
LEMD3
LEO1
LEPR
LGALS9C
LGI1
LHFPL4
LHX2
LHX5
LHX6
LHX9
LIF
LIG4
LIN28B
LIN52
LIN54
LIN9
LMNA
LMNB2
LMO2
LMO4
LMOD1
LNPEP
LONP1
LOX
LPAR3
LPGAT1
LRFN3
LRP1
LRP8
LRRC25
LRRC4
LRRC41
LRRC4C
LRRC55
LRRC7
LRRC8D
LRRN1
LRRTM1
LRRTM2
LRRTM4
LRTM2
LSAMP
LSM1
LSM10
LSM12
LSM14B
LSM6
LTA
LTB4R
LUC7L3
LUZP1
LY6E
LYN
LYPLA2
LYSMD3
LZTS3
MAB21L2
MACF1
MACO1
MACROH2A2
MAFK
MAGEA12
MAGEB10
MAGEB3
MAGEC2
MAGED1
MAGED2
MAGEE1
MAGEL2
MAGOH
MAK16
MAL
MAL2
MAML1
MAML3
MAN1A2
MAOA
MAOB
MAP1B
MAP1LC3A
MAP2K1
MAP2K4
MAP2K7
MAP3K12
MAP3K2
MAP3K3
MAP3K7
MAP7D1
MAPK1
MAPK14
MAPK8
MAPK8IP1
MAPK8IP3
MAPKAP1
MAPKAPK2
MAPRE1
MAPRE2
MAPRE3
MARCHF1
MARCHF5
MARCHF6
MARCHF7
MARCKSL1
MARF1
MARK2
MARK4
MAST1
MAT2A
MATR3
MAU2
MAX
MAZ
MBD1
MBD2
MBD3
MBD5
MBNL2
MBTD1
MBTPS2
MCL1
MCM6
MCTS1
MCU
MDGA2
MDH1
MDM4
MECOM
MED1
MED12
MED13
MED13L
MED14
MED19
MEF2D
MEGF9
MEIS1
MEIS2
MEMO1
MEN1
MEPCE
MESD
MEST
METRNL
METTL14
METTL16
METTL23
MEX3C
MFAP3L
MFN2
MFSD14A
MFSD14CP
MGA
MGAT1
MGAT2
MGAT3
MGAT4B
MGAT5
MICAL3
MICOS10
MID1IP1
MID2
MIDEAS
MIEN1
MIER3
MINK1
MITF
MKLN1
MKRN1
MKX
MLF2
MLLT1
MLLT11
MLLT3
MLLT6
MLXIP
MMGT1
MMP14
MMP16
MNT
MOB1A
MOBP
MORC2
MORC3
MORC4
MORF4L2
MOSPD1
MOSPD2
MPP1
MPPED2
MPZ
MRAS
MRGBP
MRPL33
MRPL35
MRPS36
MRTFB
MRTO4
MSC
MSI1
MSI2
MSL1
MSL2
MSL3
MSN
MSTN
MT1E
MTA1
MTCH1
MTF1
MTFR1L
MTM1
MTMR1
MTMR12
MTOR
MTPN
MTSS1
MYBL1
MYBL2
MYCBP
MYCBP2
MYCN
MYH9
MYL3
MYO9B
MYOG
MYRF
MYT1
MYT1L
MZT1
N4BP2L1
NAA25
NAA30
NAA35
NAA50
NAB1
NAB2
NABP2
NACC1
NADK2
NAF1
NALF1
NALF2
NAMPT
NANOG
NANOS2
NAP1L1
NAP1L2
NAP1L5
NAPA
NAPB
NAV1
NBEA
NCALD
NCBP1
NCBP3
NCDN
NCK2
NCKAP1
NCL
NCOA1
NCOA2
NCOA4
NCS1
NCSTN
NDEL1
NDFIP2
NDP
NDST1
NDUFA1
NDUFAB1
NDUFAF4
NDUFB11
NDUFC2
NDUFC2-KCTD14
NEDD8
NEGR1
NELL2
NETO1
NEURL4
NEUROD6
NEUROG2
NEXMIF
NF2
NFATC2
NFATC3
NFATC4
NFE2L1
NFE2L2
NFIA
NFIB
NFIL3
NFIX
NFKB2
NFKBIA
NFKBIZ
NGF
NHLH1
NHS
NIPA2
NIPBL
NIPSNAP1
NKAP
NKAPD1
NKD1
NKRF
NKX2-5
NLGN2
NLGN3
NLGN4X
NLK
NMNAT2
NMT1
NODAL
NOG
NOL4
NOL4L
NOL6
NONO
NOP10
NOP56
NOS1
NOTCH1
NOTCH2
NOVA1
NPAS1
NPAS2
NPEPPS
NPLOC4
NPM1
NPM3
NPTN
NPY1R
NR0B1
NR1H2
NR1H3
NR2C2
NR2E1
NR2F2
NR4A1
NR4A2
NR5A1
NRAS
NRBP1
NRF1
NRG2
NRIP1
NRN1
NRP1
NRXN1
NRXN3
NSD1
NSD2
NSD3
NSDHL
NTF3
NTM
NTN4
NTRK2
NUCKS1
NUDT11
NUDT21
NUDT3
NUFIP2
NUMA1
NUP153
NUP62
NUP85
NUP98
NUS1
NUTF2
NXPH2
NXPH3
NXT1
NXT2
OCRL
ODC1
OGT
OLFM2
OLIG3
OMG
ONECUT2
OPHN1
OPN1LW
OPN3
OPN5
OR10G8
OR10H1
OR10J5
OR12D2
OR13C5
OR1D5
OR2H1
OR2T2
OR2T34
OR2T8
OR3A3
OR4K15
OR51A2
OR5P3
OR6B2
OR6C2
OR8B3
OR8B4
OR8D2
OR8G5
OR9I1
ORAI2
ORMDL3
OSBP
OSGIN2
OSR1
OTC
OTUB1
OTUD5
OTULIN
OXT
P2RY1
P2RY10
P4HB
PA2G4
PABIR1
PABPC1
PABPC1L
PABPC5
PACS1
PACS2
PACSIN1
PAFAH1B1
PAFAH1B2
PAGE4
PAIP1
PAIP2
PAK3
PAK5
PAN3
PAPOLA
PAQR9
PARD6B
PARK7
PARP6
PARS2
PASD1
PATL1
PATZ1
PAX5
PAX6
PAX8
PAXBP1
PAXIP1
PBDC1
PBRM1
PCBP1
PCBP2
PCBP3
PCDH11X
PCDH17
PCDH19
PCDH9
PCF11
PCGF1
PCGF2
PCGF3
PCGF5
PCIF1
PCLO
PCNA
PCNP
PCSK2
PCYT1B
PDCD10
PDE10A
PDE4D
PDGFA
PDGFB
PDGFC
PDGFRA
PDHA1
PDIK1L
PDLIM4
PDS5B
PDXK
PDZD11
PDZD4
PDZD8
PEA15
PEG10
PELI1
PELI2
PELP1
PFDN1
PFDN6
PFN1
PFN2
PGF
PGK1
PGP
PGRMC1
PHACTR1
PHB1
PHC1
PHC3
PHEX
PHF1
PHF12
PHF13
PHF19
PHF21A
PHF23
PHF3
PHF5A
PHF8
PHLDA3
PHOX2B
PHYHIP
PI4K2A
PIAS1
PIAS2
PIAS4
PIGA
PIGU
PIK3AP1
PIK3CA
PIK3CB
PIK3CD
PIM1
PIM2
PIN4
PIP4K2B
PISD
PITPNB
PITPNC1
PITPNM2
PITPNM3
PITX1
PJA1
PKIG
PKM
PKN2
PKNOX1
PLA2G2A
PLAG1
PLAGL1
PLAGL2
PLCL2
PLEKHA5
PLEKHF2
PLEKHO1
PLK1
PLK2
PLP1
PLPP1
PLPP3
PLPP6
PLPP7
PLPPR5
PLRG1
PLS3
PLXNA4
PLXND1
PMAIP1
PMP22
PNISR
PNRC1
PODXL2
POFUT1
POGZ
POLA1
POLD4
POLR2A
POLR2H
POLR2L
POMP
POMZP3
PORCN
POU2F2
POU3F4
POU5F1
POU6F1
PPARD
PPARGC1A
PPAT
PPEF1
PPFIA1
PPFIA2
PPFIA3
PPIA
PPIAL4G
PPIE
PPIL3
PPM1A
PPM1E
PPM1G
PPME1
PPP1CA
PPP1CB
PPP1CC
PPP1R10
PPP1R11
PPP1R14B
PPP1R16B
PPP1R26
PPP1R8
PPP1R9B
PPP2CA
PPP2R5A
PPP2R5D
PPP2R5E
PPP3CA
PPP3CB
PPP3R1
PPP4R2
PPP5C
PPP6C
PPP6R1
PPRC1
PPY
PQBP1
PRCC
PRDM1
PRDM10
PRDM14
[truncated: 1,191 more rows]
