# Supplementary material for: A systems genetics approach identifies roles for proteasome factors in heart development and congenital heart defects
Source: PLoS Genet. 2025 Aug 26;21(8):e1011579. doi: 10.1371/journal.pgen.1011579 (PMC12404643; doi:10.1371/journal.pgen.1011579)
Supplement: S3 Table — (XLSX) [file pgen.1011579.s003.xlsx]

## Sheet: Sheet1
S3 Table. Gene symbols for early heart-expressed genes (1119 genes: 651 Jia et al, 610 Cao et al)
AAMP
AASDHPPT
ABRA
ABRACL
ABTB2
ACAA2
ACACB
ACADM
ACSL1
ACSM2A
ACSM2B
ACTA1
ACTA2
ACTC1
ACTN1
ACTN2
ACTR1B
ADA
ADCY5
ADD3
ADGRF5
ADM
ADO
ADPRHL1
ADSS1
ADSS2
AFAP1L1
AFDN
AGL
AIF1L
AIRN
AK1
AK2
AK3
AK4
AKAP2
AKAP5
ALDH1A2
ALDOA
ALG11
ALOX15B
ALPK2
ALPK3
ALX1
ALYREF
AMOT
ANGPT1
ANGPT2
ANK3
ANKRD1
ANKRD29
ANO4
ANP32E
ANXA2
ANXA3
ANXA5
ANXA6
AP3B2
APELA
APEX1
APLNR
APOBEC2
APOE
APOL6
APRT
AQP4
ARAP3
ARG1
ARHGAP1
ARHGAP31
ARHGAP44
ARHGAP6
ARHGDIA
ARHGDIB
ARHGEF15
ARID3B
ARL6IP4
ARMH4
ARPC1B
ARR3
AS3MT
ASB18
ASB2
ASB8
ASNS
ASXL3
ATF3
ATF7IP2
ATG101
ATIC
ATP1A1
ATP1B1
ATP1B2
ATP2A2
ATP5F1A
ATP5F1B
ATP5F1C
ATP5F1D
ATP5MC3
ATP5ME
ATP5MF
ATP5MJ
ATP5PB
ATP5PD
ATP5PF
ATP5PO
ATP6V1G2
ATP7A
ATP7B
ATXN1
BAG6
BASP1
BBS10
BEND4
BEX3
BHLHA9
BHLHE41
BMP10
BMP2
BMP4
BMP7
BUB1
BVES
C10orf71
C11orf98
C19orf33
C19orf53
C1orf54
C4orf3
CA2
CA4
CABCOCO1
CACNA1C
CACNA1D
CACNA2D2
CACNB2
CACNG6
CACTIN
CACYBP
CALCRL
CAMK2A
CAMK2D
CAMK2G
CAP2
CAPN2
CAPNS1
CASQ1
CASZ1
CAV3
CAVIN1
CCDC107
CCDC141
CCDC69
CCK
CCNA2
CCND1
CCND2
CCNG1
CCNJ
CCT5
CCT6A
CD101
CD34
CD44
CD59
CD93
CDC20
CDC25A
CDCA4
CDCA7
CDH11
CDH5
CDIP1
CDKN1C
CDKN2D
CDT1
CDX4
CETN3
CFC1
CFC1B
CFH
CFL1
CHAMP1
CHCHD1
CHCHD10
CHD4
CHML
CHST2
CIAO2B
CIAPIN1
CILP2
CITED1
CITED2
CKB
CLMP
CLSPN
CMSS1
CMTM2
CMTM8
CMYA5
CNN1
CNN2
CNRIP1
COL18A1
COL2A1
COL3A1
COL4A5
COLEC12
COPE
COPRS
COPS7A
COQ6
COQ7
CORO1B
CORO6
COX4I1
COX5A
COX6A2
COX6B1
COX6C
COX7A1
COX7A2
CPEB2
CPNE5
CPT1B
CRABP1
CRABP2
CRIP1
CRIP2
CRMP1
CRYAB
CRYBG3
CSNK2B
CSPG4
CSRP1
CSRP2
CSRP3
CTNNA3
CTSB
CTU1
CYB5R2
CYC1
CYCS
CYRIA
D2HGDH
DACH1
DAG1
DBT
DCAF12L1
DCP1B
DCTD
DDAH1
DDC
DDR2
DDX39A
DEGS1
DES
DGKK
DKC1
DLD
DMD
DMWD
DNAJC9
DNASE1L3
DNMT3B
DPF3
DPP3
DPYSL3
DSP
DSTN
DUSP18
DUSP3
DYNLL1
ECSCR
EDNRA
EEF1A2
EFHD2
EFNA5
EFNB2
EGFL7
EGLN1
EHBP1L1
EHD4
EIF1AD
EIF2B1
EIF3B
EIF4A1
EIF4EBP1
EIF4G2
EIF6
ELAC2
ELK3
ELOVL1
EMB
EMCN
EMD
EMILIN1
ENC1
ENG
ENO1
ENO3
ENTREP1
EPHA7
EPN3
ERBB4
ERCC1
ESAM
ESRRG
ETFB
ETS1
ETS2
ETV2
EXO1
EXOC3L4
EXOSC2
EXOSC3
F11R
FABP12
FABP3
FABP5
FAM136A
FAM162A
FAM217B
FAM78A
FAM83G
FANCF
FASN
FASTK
FBXL22
FBXO24
FBXO32
FBXO40
FBXO5
FGD5
FGF19
FHL1
FHL2
FHOD3
FILIP1
FITM1
FKBP3
FLI1
FLNB
FLNC
FLT1
FLT4
FN1
FNDC1
FOS
FOXF1
FOXH1
FOXP2
FRAT1
FRMD6
FSD2
FXYD1
FZD2
FZR1
GABARAP
GABPAP
GABPB1
GABRA4
GADD45G
GALNT7
GAP43
GAPDH
GAR1
GAS1
GAS7
GASK1B
GATA2
GATA3
GATA4
GATA5
GCA
GCSAM
GEM
GEMIN5
GFPT2
GIT1
GJA1
GJD2-DT
GLI3
GLIPR2
GM2A
GMPR
GNB2
GNB5
GNG11
GNGT2
GNL1
GOT1
GPC6
GPI
GPN3
GPRIN3
GPX3
GRAP
GRB14
GREB1
GREB1L
GRHL1
GRPEL1
GSTO1
GSTT1
GTF2H5
GUCY1A1
GUK1
GYG1
GYS1
HACD1
HADHB
HAND1
HAPLN1
HAPLN3
HCCS
HCFC1R1
HCN4
HDGFL3
HEATR1
HEATR3
HECW2
HEXIM2
HHATL
HHEX
HIF1A
HIGD1A
HINT1
HIPK2
HIPK3
HK1
HMCES
HMGB2
HNRNPAB
HNRNPL
HOMER2
HOPX
HOXA10
HOXA7
HOXA9
HOXB1
HOXB6
HOXB9
HOXC8
HOXD8
HRC
HS3ST3B1
HSD17B10
HSP90AB1
HSPA8
HSPB1
HSPB2
HSPB3
HSPB7
HSPE1
HSPH1
HTRA2
ID2
IDH2
IDH3A
IDH3B
IDH3G
IDO2
IFITM1
IFITM10
IGDCC3
IGF1
IGF2R
IGFBP4
IGFBP5
IGSF11
IHO1
IMP3
INKA1
IQSEC1
IRF2BPL
IRX4
ITGA6
ITGA9
ITGB1BP2
ITM2A
JAG1
JOSD2
JPH2
JUND
JUP
KCNE1
KCNG2
KCNH2
KCNK3
KCNMB1
KCNN2
KCTD12
KDR
KIF15
KIF20B
KIF26B
KIFC2
KIT
KLF14
KLHDC8B
KLHL12
KLHL21
KLHL23
KLHL30
KLHL31
KLHL38
KLHL4
KLHL6
KLK1
KPNB1
KRT18
KRT8
KSR1
KTI12
LAP3
LBH
LCLAT1
LCP1
LDB3
LDHA
LDHC
LEAP2
LHPP
LIFR
LIMS2
LIN28A
LITAF
LIX1
LMNTD1
LMO7
LMOD1
LMOD2
LMOD3
LPAR1
LPAR3
LRRC10
LRRC2
LRRC39
LRRC40
LRRC59
LRRFIP1
LSMEM1
LYPD6
LYZ
MAGED2
MALT1
MAN1C1
MAP1B
MAP3K20
MARCKS
MCM10
MCM6
MCM7
MCRIP2
MDH1
MDH2
MDP1
MECOM
MED19
MED21
MED28
MEF2A
MEF2C
MEIS1
MELK
MEP1B
MEPCE
MFAP2
MFGE8
MFN2
MGARP
MHRT
MICAL2
MICOS10
MICOS13
MID2
MIEF2
MIF
MIGA2
MIR99B
MITF
MLF2
MLIP
MMP2
MOGAT2
MORC4
MOV10L1
MPPED2
MRE11
MRPL12
MRPL19
MRPL34
MRPL37
MRPL40
MRPL54
MRPS22
MRPS23
MRPS30
MRPS34
MRTO4
MSRB3
MSX1
MSX2
MTRES1
MTUS1
MTUS2
MYADM
MYBPC3
MYBPHL
MYC
MYH2
MYH6
MYH7
MYH7B
MYL1
MYL11
MYL12A
MYL2
MYL3
MYL4
MYL7
MYL9
MYLK3
MYO10
MYO18A
MYO18B
MYO1C
MYO3B
MYOCD
MYOM1
MYZAP
NAAA
NAF1
NAV2
NCAPD2
NCAPG
NCOA4
NDNF
NDRG2
NDRG4
NDUFA10
NDUFA5
NDUFA7
NDUFA9
NDUFAF7
NDUFB10
NDUFB2
NDUFB6
NDUFC1
NDUFS6
NDUFV1
NDUFV2
NDUFV3
NEBL
NEU3
NEURL1B
NEXN
NFIL3
NID1
NIF3L1
NIPSNAP2
NKX1-2
NKX2-5
NME4
NMRAL1
NMT2
NMUR2
NNAT
NOB1
NOP16
NOP2
NOTCH1
NPM1
NPPA
NPPB
NR2F1
NR2F2
NRBP1
NREP
NRIP1
NUDT18
NUF2
NUP62CL
OAT
OAZ1
OBSCN
ODC1
OGFR
OGG1
OPRK1
OTUB2
OXLD1
P4HA2
PA2G4
PABIR3
PAIP1
PALLD
PALM2
PALM2AKAP2
PAM
PARD6B
PARK7
PARP1
PAWR
PBK
PBXIP1
PCBP1
PCDH18
PCDH7
PCGF5
PCLAF
PCYT1A
PDCD4
PDCL3
PDGFRB
PDHA1
PDK3
PDLIM3
PDLIM4
PDLIM5
PDLIM7
PDZD11
PECAM1
PEG10
PEMT
PES1
PFKL
PFKP
PFN1
PGAM1
PGAM2
PGM1
PGM2
PGM5
PHF13
PHF5A
PHF6
PHGDH
PHLDA2
PHLDB2
PIK3C2B
PIMREG
PIN1
PITPNC1
PITRM1
PITX1
PKM
PKP2
PLAC1
PLAGL1
PLAT
PLEKHA7
PLK2
PLN
PLPP3
PLPPR5
PLVAP
PLXNA2
PLXND1
PMP22
PMPCB
PNKD
POC1A
POFUT2
POLG
POLR2H
POLR2M
POMP
POP7
POPDC2
POPDC3
PPARGC1A
PPARGC1B
PPIC
PPM1J
PPP1CA
PPP1R12B
PPP1R13B
PPP1R13L
PPP1R14C
PPP1R16B
PPP1R1A
PPP1R3A
PPP1R3B
PPP1R3C
PPP2R1B
PPP2R3A
PRCP
PRDM6
PRELID2
PRIM2
PRKAA2
PRKAR1A
PRKAR1B
PRKCE
PRKG1
PRNP
PROB1
PRORSD1P
PROX1
PRRX1
PRRX2
PRSS23
PRUNE2
PRXL2B
PSAT1
PSMA6
PSMA7
PSMB4
PSMC4
PSMD3
PSMD6
PSME1
PTBP1
PTGES3L
PTN
PTPRD
PTRH2
PTRHD1
PWWP2B
PYGB
PYGM
QKI
QRSL1
RAB11FIP1
RAB1B
RAB24
RABGGTA
RAI14
RALB
RAMAC
RAMP1
RAMP2
RAMP3
RAP2C
RARB
RARG
RASA3
RASGRP2
RASGRP3
RASIP1
RASSF5
RAVER1
RBBP7
RBM20
RBM24
RBMS3
RBP1
RBPMS
RBPMS2
RCL1
RCSD1
RDH13
RGS6
RHOC
RHOJ
RHOT2
RIPK3
RND3
RNF128
RNF207
RPL27A
RPS23
RPS3A
RPS6KA1
RPS6KA6
RPUSD2
RRAD
RRAGD
RRAS
RRAS2
RRM2
RRP9
RRS1
RSPO3
RTL6
RTL8B
RTN2
RUVBL2
RXFP1
RYR2
RYR3
S100A1
S100A10
S1PR1
SALL3
SALL4
SAMD4A
SCHIP1
SCN2B
SCUBE3
SDC1
SDHA
SDHB
SDHC
SDHD
SELENOH
SELENOP
SEMA3A
SEPTIN12
SEPTIN6
SERF2
SERHL
SERHL2
SERPINB6
SERPINF1
SERTAD1
SF3B5
SFR1
SFRP1
SFRP2
SFXN1
SH3BGR
SHMT1
SIK1
SLC16A12
SLC16A3
SLC22A1
SLC22A13
SLC22A17
SLC24A2
SLC25A3
SLC25A4
SLC25A5
SLC29A2
SLC2A1
SLC2A3
SLC35E4
SLC38A4
SLC8A1
SLCO3A1
SMARCD3
SMIM20
SMO
SMOC1
SMPX
SMTN
SMTNL2
SMYD1
SMYD2
SNAI1
SNRPN
SNTA1
SNX17
SNX21
SORBS1
SORBS2
SORBS3
SOX18
SOX7
SOX9
SPAG7
SPATA13
SPATS1
SPEG
SPHKAP
SPON1
SRA1
SRF
SRGAP1
SRM
SRSF1
SS18L2
STARD8
STAT3
STBD1
STRIP2
STUB1
STYXL2
SUCLA2
SUCLG1
SULF2
SUMO3
SVIL
SWI5
SYCE3
SYNE2
SYNGR2
SYNPO2
SYNPO2L
TAFA3
TAGLN
TAL1
TBC1D9B
TBRG1
TBX20
TBX3
TBX4
TBX5
TCAP
TCEA3
TCEAL8
TCEAL9
TCF12
TCF7
TCOF1
TDO2
TECRL
TEK
TENM3
TES
TET1
TEX54
TFPI
TGFB1I1
TGFB2
TGFBR3
TGIF1
THA1P
THBS4
THOP1
TIGD3
TIMELESS
TK1
TKT
TLX1
TMA16
TMEM108
TMEM116
TMEM126A
TMEM38B
TMEM71
TMEM88
TMOD1
TNC
TNFAIP2
TNNC1
TNNI1
TNNI3
TNNI3K
TNNT1
TNNT2
TP53INP2
TPBG
TPD52L1
TPI1
TPM1
TPM2
TRABD
TRDN
TRIM54
TRIM55
TRIM6
TRIM63
TRMT61A
TRPS1
TSC22D3
TSHZ1
TSHZ3
TSPAN18
TSPAN2
TSPYL1
TTC27
TTLL4
TTN
TUBB
TUBB2A
TUBB6
TXLNB
TXN
UACA
UBALD1
UBE2M
UBL5
UBQLN2
UBXN1
UGP2
UMPS
UNC13C
UNC45B
UNC5C
UPP1
UQCC2
UQCC6
UQCR10
UQCR11
UQCRB
UQCRC1
UQCRFS1
USP13
USP2
USP28
USP31
USP48
VAPB
VCAM1
VCAN
VDAC1
VDAC2
VEGFB
VKORC1
VNN1
VRTN
VSNL1
WDR36
WDR83
WFS1
WNT3
WNT5A
XAF1
XIRP1
YKT6
YPEL2
YPEL5
YWHAB
YWHAE
YWHAZ
ZBTB20
ZC3HAV1
ZFAT
ZFHX4
ZKSCAN4
ZNF101
ZNF423
ZNF462
ZNF711
ZSCAN10
ZSWIM9
