# Supplementary material for: A systems genetics approach identifies roles for proteasome factors in heart development and congenital heart defects
Source: PLoS Genet. 2025 Aug 26;21(8):e1011579. doi: 10.1371/journal.pgen.1011579 (PMC12404643; doi:10.1371/journal.pgen.1011579)
Supplement: S4 Table — (XLSX) [file pgen.1011579.s004.xlsx]

## Sheet: Sheet1
S4 Table. Gene symbols for candidate CHD genes (245 human genes)
ACTC1
ACTN1
AKAP5
ALYREF
AMOT
ANGPT1
ANK3
ANP32E
ARHGAP31
ARHGAP44
ARHGAP6
ARHGDIA
ARID3B
ASXL3
ATF3
ATG101
ATP1A1
ATP1B1
ATP2A2
ATP5F1B
ATP5MJ
ATP7A
BAG6
BEND4
BMP10
BMP2
BMP4
BMP7
C4orf3
CACNA1D
CACTIN
CACYBP
CALCRL
CAMK2A
CASZ1
CCNA2
CCND2
CCNJ
CCT5
CCT6A
CDH11
CDIP1
CFL1
CHAMP1
CITED2
CMTM8
CNN1
COL2A1
COL3A1
COLEC12
COPRS
COX4I1
CPEB2
CSNK2B
CYC1
CYCS
DACH1
DAG1
DCAF12L1
DEGS1
DKC1
DPYSL3
DSTN
DUSP3
DYNLL1
EDNRA
EEF1A2
EFNA5
EFNB2
EGLN1
EIF3B
EIF4A1
EIF6
EMD
ENC1
ENG
EPHA7
ETS2
FASN
FBXO32
FHL1
FLT4
FOXF1
FZR1
GABARAP
GABRA4
GADD45G
GAR1
GATA2
GATA3
GATA4
GIT1
GLI3
GNB2
GNL1
GRPEL1
HCCS
HDGFL3
HEATR1
HIF1A
HIPK2
HMGB2
HNRNPAB
HNRNPL
HSD17B10
HSP90AB1
HSPA8
HSPB7
HSPE1
ID2
IDH3G
IGFBP5
IQSEC1
ITM2A
JAG1
KCNN2
KIF26B
KIT
KPNB1
LMOD1
LPAR3
MAGED2
MAP1B
MCM6
MDH1
MECOM
MED19
MEIS1
MEPCE
MFN2
MICOS10
MID2
MITF
MLF2
MORC4
MPPED2
MRTO4
MYL3
NAF1
NCOA4
NFIL3
NKX2-5
NOTCH1
NPM1
NR2F2
NRBP1
NRIP1
ODC1
PA2G4
PAIP1
PARD6B
PARK7
PCBP1
PCGF5
PDHA1
PDLIM4
PDZD11
PEG10
PFN1
PHF13
PHF5A
PITPNC1
PITX1
PKM
PLAGL1
PLK2
PLPP3
PLPPR5
PLXND1
PMP22
POLR2H
POMP
PPARGC1A
PPP1CA
PPP1R16B
PRKAR1A
PRKCE
PRKG1
PROX1
PRRX1
PSMA6
PSMA7
PSMD3
PSMD6
PTBP1
PTPRD
QKI
RARB
RASGRP2
RASIP1
RBBP7
RBPMS
RND3
RNF128
RPL27A
RPS23
RRAGD
RRM2
RUVBL2
SALL4
SAMD4A
SCHIP1
SCUBE3
SDC1
SEPTIN6
SF3B5
SIK1
SLC25A5
SLC2A1
SOX9
SRF
SRSF1
STAT3
TAL1
TBX3
TBX5
TCEAL8
TEK
TGFB2
TMEM108
TRABD
TRPS1
TSC22D3
TSHZ1
TUBB
UBALD1
UBQLN2
UQCRFS1
USP48
VDAC1
VRTN
VSNL1
WNT3
WNT5A
YKT6
YPEL2
YPEL5
YWHAB
YWHAE
YWHAZ
ZBTB20
ZFHX4
ZNF423
ZNF462
ZNF711
