# Supplementary material for: A systems genetics approach identifies roles for proteasome factors in heart development and congenital heart defects
Source: PLoS Genet. 2025 Aug 26;21(8):e1011579. doi: 10.1371/journal.pgen.1011579 (PMC12404643; doi:10.1371/journal.pgen.1011579)
Supplement: S5 Table — (XLSX) [file pgen.1011579.s005.xlsx]

## Sheet: Sheet1
S5 Table. Gene symbols for candidate CHD genes (44 human genes) with potential damaging mutations in CHD cases
ACTN1
ANK3
ARHGAP44
ARHGDIA
ASXL3
ATP2A2
BAG6
CALCRL
CASZ1
CHAMP1
CNN1
EDNRA
ENG
EPHA7
ETS2
FLT4
GATA3
GATA4
GIT1
HSPA8
ITM2A
JAG1
MAP1B
MCM6
MECOM
NOTCH1
NRIP1
PAIP1
PCGF5
PDLIM4
PLXND1
POMP
PSMD6
PTBP1
PTPRD
RUVBL2
SDC1
SLC2A1
TBX5
TRABD
TRPS1
TSHZ1
YWHAB
ZFHX4
