# Supplementary material for: A systems genetics approach identifies roles for proteasome factors in heart development and congenital heart defects
Source: PLoS Genet. 2025 Aug 26;21(8):e1011579. doi: 10.1371/journal.pgen.1011579 (PMC12404643; doi:10.1371/journal.pgen.1011579)
Supplement: S6 Table — (XLSX) [file pgen.1011579.s006.xlsx]

## Sheet: Sheet1
S6 Table. Gene symbols for candidate CHD genes with expression in human embryonic heart tissues
ACTC1
ACTN1
ANGPT1
ANK3
ARHGDIA
ATF3
ATP1A1
ATP1B1
ATP2A2
ATP5F1B
ATP5MJ
BMP4
BMP7
C4orf3
CACNA1D
CACYBP
CALCRL
CASZ1
CCNA2
CCND2
CCT5
CCT6A
CDH11
CFL1
CHAMP1
CITED2
CNN1
COL2A1
COL3A1
COLEC12
COX4I1
CYC1
CYCS
DACH1
DAG1
DEGS1
DPYSL3
DSTN
DUSP3
DYNLL1
EDNRA
EEF1A2
EFNA5
EFNB2
EGLN1
EIF6
ENC1
ENG
EPHA7
ETS2
FBXO32
FHL1
FLT4
GABARAP
GADD45G
GATA2
GATA3
GLI3
HMGB2
HNRNPAB
HSP90AB1
HSPA8
HSPB7
HSPE1
ID2
IGFBP5
ITM2A
JAG1
KIF26B
KPNB1
LMOD1
MAGED2
MAP1B
MDH1
MECOM
MEIS1
MFN2
MICOS10
MITF
MLF2
MPPED2
MYL3
NCOA4
NKX2-5
NOTCH1
NPM1
NR2F2
NRBP1
NRIP1
ODC1
PA2G4
PARD6B
PCBP1
PCGF5
PDHA1
PDLIM4
PEG10
PFN1
PHF5A
PITX1
PKM
PLAGL1
PLK2
PLPP3
PLXND1
PMP22
POMP
PPARGC1A
PPP1CA
PRKAR1A
PROX1
PRRX1
PSMA7
PSMD6
PTBP1
PTPRD
QKI
RASGRP2
RASIP1
RBPMS
RND3
RPL27A
RPS23
RRAGD
SAMD4A
SCUBE3
SEPTIN6
SF3B5
SLC25A5
SLC2A1
SOX9
SRF
SRSF1
STAT3
TAL1
TBX3
TBX5
TEK
TGFB2
TMEM108
TRPS1
TSC22D3
TUBB
UBALD1
UQCRFS1
VDAC1
VSNL1
YPEL5
YWHAB
YWHAE
YWHAZ
ZBTB20
ZFHX4
ZNF462
