# Supplementary material for: A systems genetics approach identifies roles for proteasome factors in heart development and congenital heart defects
Source: PLoS Genet. 2025 Aug 26;21(8):e1011579. doi: 10.1371/journal.pgen.1011579 (PMC12404643; doi:10.1371/journal.pgen.1011579)
Supplement: S7 Table — (XLSX) [file pgen.1011579.s007.xlsx]

## Sheet: Sheet1
S7 Table. STRING Local Network Clusters within Candidate and Known CHD PPI Network
#term ID	term description	observed gene count	known CHD gene count	background gene count	strength	false discovery rate	matching proteins in network (IDs)	matching proteins in network
CL:21292	Regulation of pathway-restricted SMAD protein phosphorylation, and Signaling by BMP	18	12	72	1.13	1.83e-10	9606.ENSP00000245451,9606.ENSP00000259216,9606.ENSP00000262160,9606.ENSP00000263640,9606.ENSP00000287139,9606.ENSP00000288840,9606.ENSP00000295379,9606.ENSP00000332973,9606.ENSP00000340361,9606.ENSP00000341551,9606.ENSP00000351905,9606.ENSP00000355896,9606.ENSP00000362299,9606.ENSP00000363708,9606.ENSP00000364133,9606.ENSP00000366534,9606.ENSP00000368104,9606.ENSP00000379204	BMP4,CFC1,SMAD2,ACVR1,NODAL,SMAD6,BMP10,SMAD3,ACVR2B,SMAD4,TGFBR2,TGFB2,ENG,BMPR2,TGFBR1,FOXH1,BMP2,BMP7
CL:21293	BMP signaling pathway, and TGFBR1 KD Mutants in Cancer	15	9	51	1.2	1.72e-09	9606.ENSP00000245451,9606.ENSP00000262160,9606.ENSP00000263640,9606.ENSP00000288840,9606.ENSP00000295379,9606.ENSP00000332973,9606.ENSP00000341551,9606.ENSP00000351905,9606.ENSP00000355896,9606.ENSP00000362299,9606.ENSP00000363708,9606.ENSP00000364133,9606.ENSP00000366534,9606.ENSP00000368104,9606.ENSP00000379204	BMP4,SMAD2,ACVR1,SMAD6,BMP10,SMAD3,SMAD4,TGFBR2,TGFB2,ENG,BMPR2,TGFBR1,FOXH1,BMP2,BMP7
CL:21294	Signaling by BMP, and TGFBR1 KD Mutants in Cancer	11	8	27	1.34	5.87e-08	9606.ENSP00000262160,9606.ENSP00000288840,9606.ENSP00000295379,9606.ENSP00000332973,9606.ENSP00000341551,9606.ENSP00000351905,9606.ENSP00000355896,9606.ENSP00000362299,9606.ENSP00000363708,9606.ENSP00000364133,9606.ENSP00000366534	SMAD2,SMAD6,BMP10,SMAD3,SMAD4,TGFBR2,TGFB2,ENG,BMPR2,TGFBR1,FOXH1
CL:16092	RAF activation, and RASA2, PH domain	8	8	20	1.33	2.4e-05	9606.ENSP00000251849,9606.ENSP00000256078,9606.ENSP00000262948,9606.ENSP00000288602,9606.ENSP00000302486,9606.ENSP00000358464,9606.ENSP00000358548,9606.ENSP00000407586	RAF1,KRAS,MAP2K2,BRAF,MAP2K1,SHOC2,NRAS,HRAS
CL:16089	Mixed, incl. RAF activation, and Rap1 signalling	9	8	32	1.18	3.32e-05	9606.ENSP00000251849,9606.ENSP00000256078,9606.ENSP00000262948,9606.ENSP00000288602,9606.ENSP00000302486,9606.ENSP00000338864,9606.ENSP00000358464,9606.ENSP00000358548,9606.ENSP00000407586	RAF1,KRAS,MAP2K2,BRAF,MAP2K1,RASGRP2,SHOC2,NRAS,HRAS
CL:20866	MADS MEF2-like, and cardiac ventricle formation	7	7	16	1.37	8.06e-05	9606.ENSP00000231121,9606.ENSP00000300057,9606.ENSP00000309913,9606.ENSP00000327758,9606.ENSP00000334458,9606.ENSP00000352565,9606.ENSP00000384179	HAND1,MESP1,TBX5,NKX2-5,GATA4,HAND2,ZFPM2
CL:21295	Type II transforming growth factor beta receptor binding, and Signaling by BMP	7	4	17	1.34	8.72e-05	9606.ENSP00000288840,9606.ENSP00000295379,9606.ENSP00000351905,9606.ENSP00000355896,9606.ENSP00000362299,9606.ENSP00000363708,9606.ENSP00000364133	SMAD6,BMP10,TGFBR2,TGFB2,ENG,BMPR2,TGFBR1
CL:16094	Negative feedback regulation of MAPK pathway, and Kinase suppressor of RAS, SAM-like domain	6	6	10	1.51	0.00011	9606.ENSP00000251849,9606.ENSP00000256078,9606.ENSP00000262948,9606.ENSP00000288602,9606.ENSP00000302486,9606.ENSP00000358548	RAF1,KRAS,MAP2K2,BRAF,MAP2K1,NRAS
CL:20883	Tetralogy of Fallot, and 46,XY sex reversal 9	5	5	5	1.73	0.00019	9606.ENSP00000300057,9606.ENSP00000309913,9606.ENSP00000327758,9606.ENSP00000334458,9606.ENSP00000384179	MESP1,TBX5,NKX2-5,GATA4,ZFPM2
CL:20864	Mixed, incl. Myogenesis, and cardiac ventricle formation	8	7	40	1.03	0.00088	9606.ENSP00000231121,9606.ENSP00000265354,9606.ENSP00000300057,9606.ENSP00000309913,9606.ENSP00000327758,9606.ENSP00000334458,9606.ENSP00000352565,9606.ENSP00000384179	HAND1,SRF,MESP1,TBX5,NKX2-5,GATA4,HAND2,ZFPM2
CL:4052	npBAF complex	5	5	11	1.39	0.0024	9606.ENSP00000263121,9606.ENSP00000320485,9606.ENSP00000323967,9606.ENSP00000344546,9606.ENSP00000395654	SMARCB1,ARID1A,SMARCE1,ARID1B,SMARCA4
CL:5839	Cohesin Loading onto Chromatin	5	5	11	1.39	0.0024	9606.ENSP00000282516,9606.ENSP00000297338,9606.ENSP00000306999,9606.ENSP00000323421,9606.ENSP00000354720	NIPBL,RAD21,ESCO2,SMC1A,SMC3
CL:21296	Type II transforming growth factor beta receptor binding, and Dwarfin	5	3	12	1.35	0.0029	9606.ENSP00000288840,9606.ENSP00000351905,9606.ENSP00000355896,9606.ENSP00000362299,9606.ENSP00000364133	SMAD6,TGFBR2,TGFB2,ENG,TGFBR1
CL:16097	RAS GTPase cycle mutants, and trehalose metabolism in response to stress	4	4	5	1.63	0.0035	9606.ENSP00000256078,9606.ENSP00000262948,9606.ENSP00000288602,9606.ENSP00000358548	KRAS,MAP2K2,BRAF,NRAS
CL:17405	Cardiac myofibril, and regulation of slow-twitch skeletal muscle fiber contraction	4	3	5	1.63	0.0035	9606.ENSP00000290378,9606.ENSP00000347507,9606.ENSP00000379210,9606.ENSP00000442795	ACTC1,MYH7,MYL3,MYBPC3
CL:21488	Mixed, incl. PHF13, PHD finger, and pulmonary vein morphogenesis	4	3	5	1.63	0.0035	9606.ENSP00000247005,9606.ENSP00000320089,9606.ENSP00000366876,9606.ENSP00000386170	GDF1,NKX2-6,PHF13,TBX20
CL:20757	Mixed, incl. Maturity onset diabetes of the young, and Transcriptional regulation of pluripotent stem cells	8	7	54	0.9	0.0038	9606.ENSP00000217086,9606.ENSP00000251020,9606.ENSP00000252997,9606.ENSP00000269216,9606.ENSP00000326371,9606.ENSP00000355925,9606.ENSP00000377721,9606.ENSP00000484803	SALL4,SALL1,GATA5,GATA6,FOXC2,PROX1,NR2F2,FOXP1
CL:21297	Type II transforming growth factor beta receptor binding	4	2	7	1.49	0.0069	9606.ENSP00000351905,9606.ENSP00000355896,9606.ENSP00000362299,9606.ENSP00000364133	TGFBR2,TGFB2,ENG,TGFBR1
CL:17377	Muscle filament sliding	5	4	19	1.15	0.0121	9606.ENSP00000290378,9606.ENSP00000347507,9606.ENSP00000379210,9606.ENSP00000386041,9606.ENSP00000442795	ACTC1,MYH7,MYL3,MYH6,MYBPC3
CL:1451	Mixed, incl. RNPHF zinc finger, and negative regulation of mRNA splicing, via spliceosome	5	2	24	1.05	0.0301	9606.ENSP00000221419,9606.ENSP00000276079,9606.ENSP00000305556,9606.ENSP00000349428,9606.ENSP00000365439	HNRNPL,NONO,PCBP1,PTBP1,HNRNPK
CL:2692	Regulation of ornithine decarboxylase (ODC), and proteasome assembly	8	1	80	0.73	0.0342	9606.ENSP00000234111,9606.ENSP00000261479,9606.ENSP00000264639,9606.ENSP00000345195,9606.ENSP00000351015,9606.ENSP00000359910,9606.ENSP00000370222,9606.ENSP00000418695	ODC1,PSMA6,PSMD3,UBQLN2,NF1,PSMA7,POMP,PSMD6
CL:1454	Mixed, incl. negative regulation of mRNA splicing, via spliceosome, and RNPHF zinc finger	4	1	15	1.16	0.0483	9606.ENSP00000221419,9606.ENSP00000305556,9606.ENSP00000349428,9606.ENSP00000365439	HNRNPL,PCBP1,PTBP1,HNRNPK
CL:1461	HnRNP-L/PTB, and hnRNP A2/B1	3	1	5	1.51	0.0483	9606.ENSP00000221419,9606.ENSP00000349428,9606.ENSP00000365439	HNRNPL,PTBP1,HNRNPK
CL:17371	Muscle protein, and sarcoplasmic reticulum membrane	8	5	86	0.7	0.0483	9606.ENSP00000252456,9606.ENSP00000290378,9606.ENSP00000347507,9606.ENSP00000379210,9606.ENSP00000379616,9606.ENSP00000386041,9606.ENSP00000440045,9606.ENSP00000442795	CNN1,ACTC1,MYH7,MYL3,MYH11,MYH6,ATP2A2,MYBPC3
CL:2646	Mixed, incl. RBPMS2, RNA recognition motif, and STAR protein, homodimerisation region	3	1	5	1.51	0.0483	9606.ENSP00000340176,9606.ENSP00000355094,9606.ENSP00000413035	RBPMS,QKI,RBFOX2
CL:5842	Cohesin Loading onto Chromatin	3	3	5	1.51	0.0483	9606.ENSP00000297338,9606.ENSP00000323421,9606.ENSP00000354720	RAD21,SMC1A,SMC3
