# Supplementary material for: A systems genetics approach identifies roles for proteasome factors in heart development and congenital heart defects
Source: PLoS Genet. 2025 Aug 26;21(8):e1011579. doi: 10.1371/journal.pgen.1011579 (PMC12404643; doi:10.1371/journal.pgen.1011579)
Supplement: S8 Table — (XLSX) [file pgen.1011579.s008.xlsx]

## Sheet: Sheet1
S8 Table. Sequences of oligonucleotides used
Oligo Purpose	Target	Oligo Name	Sequence 5' > 3'
Oligos for sgRNA synthesis for G0 CRISPR analysis	Scaffold	Scaffold_sgRNA	AAAAGCACCGACTCGGTGCCACTTTTTCAAGTTGATAACGGACTAGCCTTATTTTAACTTGCTATTTCTAGCTCTAAAAC
Sequences from Wu et al.	Screen Scramble	ScreenScramble1_sg1	TAATACGACTCACTATAGGCTTGTGTCCCAACAGGCTGTTTTAGAGCTAGAAATAGC
		ScreenScramble1_sg2	TAATACGACTCACTATAGGAAAGCTACGTCCAATTCTGTTTTAGAGCTAGAAATAGC
		ScreenScramble1_sg3	TAATACGACTCACTATAGGTTTAGCGTGACAGCCGCAGTTTTAGAGCTAGAAATAGC
		ScreenScramble1_sg4	TAATACGACTCACTATAGGTTAGATAAGGCATCCCGCGTTTTAGAGCTAGAAATAGC
	hand2	hand2_sg1	TAATACGACTCACTATAGGGCGAAGGAATAGCCGTCAGTTTTAGAGCTAGAAATAGC
		hand2_sg2	TAATACGACTCACTATAGGCACTACGGAGGAGTACCGGTTTTAGAGCTAGAAATAGC
		hand2_sg3	TAATACGACTCACTATAGGTGGATAGCTTCGTATCCGGTTTTAGAGCTAGAAATAGC
		hand2_sg4	TAATACGACTCACTATAGGAACTGGTAGCTAAACGAAGTTTTAGAGCTAGAAATAGC
	pomp	pomp_sg1	TAATACGACTCACTATAGGCTCAGGCTGGTCCTTATGGTTTTAGAGCTAGAAATAGC
		pomp_sg2	TAATACGACTCACTATAGGCCTCTGCGCAGAGAGTCTGTTTTAGAGCTAGAAATAGC
		pomp_sg3	TAATACGACTCACTATAGGCGCCCCTCAAACTACAGAGTTTTAGAGCTAGAAATAGC
		pomp_sg4	TAATACGACTCACTATAGGGAATGTCCTCAAAGCCGAGTTTTAGAGCTAGAAATAGC
	psmd6	psmd6_sg1	TAATACGACTCACTATAGGGCTGAGCGATCCTCAGATGTTTTAGAGCTAGAAATAGC
		psmd6_sg2	TAATACGACTCACTATAGGTCCTTCCTGAAAGATAGGGTTTTAGAGCTAGAAATAGC
		psmd6_sg3	TAATACGACTCACTATAGGGAAGGCGGTGACTGGGACGTTTTAGAGCTAGAAATAGC
		psmd6_sg4	TAATACGACTCACTATAGGGCAACACCTCCAAGATCTGTTTTAGAGCTAGAAATAGC
	psmd3	psmd3_sg1	TAATACGACTCACTATAGGAGCCGCGGTTCGTCCTGCGTTTTAGAGCTAGAAATAGC
		psmd3_sg2	TAATACGACTCACTATAGGGATAATAGTAGCACTTAGGTTTTAGAGCTAGAAATAGC
		psmd3_sg3	TAATACGACTCACTATAGGCCACGCTGCGCCACGATGGTTTTAGAGCTAGAAATAGC
		psmd3_sg4	TAATACGACTCACTATAGGAGAGAAGTTCCAGACCGAGTTTTAGAGCTAGAAATAGC
	psma6a	psma6a_sg1	TAATACGACTCACTATAGGACGTCAGTAGCTGTTCGAGTTTTAGAGCTAGAAATAGC
		psma6a_sg2	TAATACGACTCACTATAGGCGTGATGTCTGGCATGACGTTTTAGAGCTAGAAATAGC
		psma6a_sg3	TAATACGACTCACTATAGGCGATATGAAGCCGCTAACGTTTTAGAGCTAGAAATAGC
		psma6a_sg4	TAATACGACTCACTATAGGACGAGGAGCTCGGGCCGCGTTTTAGAGCTAGAAATAGC
	psma6b	psma6b_sg1	TAATACGACTCACTATAGGATTCAAGGCCATAAACCAGTTTTAGAGCTAGAAATAGC
		psma6b_sg2	TAATACGACTCACTATAGGGAATCCAGCAACTTGTCCGTTTTAGAGCTAGAAATAGC
		psma6b_sg3	TAATACGACTCACTATAGGCGATATGAGGCCGCCAACGTTTTAGAGCTAGAAATAGC
		psma6b_sg4	TAATACGACTCACTATAGGACAAGTGATCGCCGTCTAGTTTTAGAGCTAGAAATAGC
	nf1a	nf1a_sg1	TAATACGACTCACTATAGGCCCTCACGGTACGAGTGCGTTTTAGAGCTAGAAATAGC
		nf1a_sg2	TAATACGACTCACTATAGGGCCCCCTGACCGAACGCAGTTTTAGAGCTAGAAATAGC
		nf1a_sg3	TAATACGACTCACTATAGGCCGTCTTGAAACGGTTACGTTTTAGAGCTAGAAATAGC
		nf1a_sg4	TAATACGACTCACTATAGGCCCATATCTTGGCCTGTAGTTTTAGAGCTAGAAATAGC
	nf1b	nf1b_sg1	TAATACGACTCACTATAGGGTGAGTCCGCTGATGACCGTTTTAGAGCTAGAAATAGC
		nf1b_sg2	TAATACGACTCACTATAGGATGTCTTCAACACCGCACGTTTTAGAGCTAGAAATAGC
		nf1b_sg3	TAATACGACTCACTATAGGCGGACCGCTTCGAGAGGCGTTTTAGAGCTAGAAATAGC
		nf1b_sg4	TAATACGACTCACTATAGGCCATTAGCCAGACTCTAGGTTTTAGAGCTAGAAATAGC
	odc1	odc1_sg1	TAATACGACTCACTATAGGGTAAAACGGCGTGATGCGGTTTTAGAGCTAGAAATAGC
		odc1_sg2	TAATACGACTCACTATAGGAAACCTGCTTGCACGGGTGTTTTAGAGCTAGAAATAGC
		odc1_sg3	TAATACGACTCACTATAGGGCAGCGGCTGTACGGACCGTTTTAGAGCTAGAAATAGC
		odc1_sg4	TAATACGACTCACTATAGGTCCAGACCGTCGCAGGTCGTTTTAGAGCTAGAAATAGC
Oligos for assaying indels at the four psmd6 sites targeted for G0 CRISPR	Site 1	psmd6F1	CGTTTTGTCTCTCAGGCGGA	Digest product with Hpy188I
		psmd6R1	CTGTTGAGTTTGATGGCGTCC
	Site 2	psmd6F8	GAGCAAGTCTGAGAATTTAGTCA	Digest product with Hpy188III
		psmd6R8	CGATGACCAAGAGCAACAGTC
	Site 3	psmd6F4	TGTTGCTCTTGGTCATCGCT	Digest product with AvaII
		psmd6R4	TGCCTGCTTGAAATCCCGTA
	Site 4	psmd6F11	ACCCAGTGAACAAATGAGTAAATC	Digest product with BstYI
		psmd6R11	AACAATGTGGGCAGTTGAGC
Alt-R crRNAs used for transcription start site deletions	pomp site 1	Dr.Cas9.POMP.1.AB	rGrArGrArGrCrUrCrCrArArUrGrGrArUrGrArCrUrGrUrUrUrUrArGrArGrCrUrArUrGrCrU
	pomp site 3	CD.Cas9.MKJM3039.AA	rCrUrArUrUrUrArArArGrArGrArUrArGrUrArArCrGrUrUrUrUrArGrArGrCrUrArUrGrCrU
	psmd6 site 1b	CD.Cas9.FHVX4593.AA	rArGrUrUrGrArUrUrGrArArUrGrGrUrCrCrCrUrGrGrUrUrUrUrArGrArGrCrUrArUrGrCrU
	psmd6 site 3	CD.Cas9.TYQD9711.AB	rUrArUrGrArCrArCrArUrArArCrCrArGrArCrGrArGrUrUrUrUrArGrArGrCrUrArUrGrCrU
Oligos for assaying CRISPR deletions	pompscm41	pompT3F3	TGCATATTCAAGTTGTGGAACCA
		pompT1F1	GTGCTGTGTTTGTTTCTGCCT
		pompT1R1	TGACCCACATGTATGCCCAT
	psmd6scm40	psmd6T3F2	GCGGAATAGAATTGTAAAATACGGG
		psmd6T3R1	GGCAACGATGACTATGGGGA
		psmd6T1R1	GCCAACAAGCTTATTCATTCAATG
Oligos for qRT-PCR	pomp	pomp_RTF2	TCCTCCCAAGCTCAAATCTGG
		pomp_RTR2	CCCATCATCTCACACTGCACA
	psmd6	psmd6_RTF2	AGAGTGAGATCAGAGACGCCA
		psmd6_RTR2	AGTCAGGGCTCCTTCCTTGTC
	rpl13a	rpl13aRTF1	TCTGGAGGACTGTAAGAGGTATGC
		rpl13aRTR1	AGACGCACAATCTTGAGAGCAG
